# Supplementary material for: Length-weight relationship, condition factors and reproductive biology of the spineless cuttlefish Sepiella inermis (Ferussac & d’Orbigny, 1848) in the southeastern regions of the Bay of Bengal, Bangladesh
Source: Heliyon. 2025 Feb 4;11(3):e42338. doi: 10.1016/j.heliyon.2025.e42338 (PMC11850160; doi:10.1016/j.heliyon.2025.e42338)
Supplement: Multimedia component 1 [file mmc1.xlsx]

## Sheet: Total
Month	Total length	DML	Body Weight	KF	KR	WR
Jul 22	14.5	8	70	13.6719	1.18444	36.1435
Jul 22	12.1	5.5	20	12.021	0.817993	30.9137
Jul 22	8.6	5	24	19.2	1.22866	49.0297
Jul 22	7.5	4.2	14	18.8964	1.08071	47.6385
Jul 22	8.2	4.1	18	26.1169	1.47063	65.7245
Jul 22	9.5	4.6	16	16.4379	0.996869	41.7192
Jul 22	7.5	4	10	15.625	0.865948	39.2497
Jul 22	7.6	3.5	12	27.9883	1.42322	69.6176
Aug 22	11	7	36	10.4956	0.834292	27.4749
Aug 22	11	6	48	22.2222	1.59937	57.515
Aug 22	11.2	6.7	36	11.9696	0.92497	31.2323
Aug 22	12.5	6.7	44	14.6295	1.13052	38.1728
Aug 22	12.3	7.8	48	10.1148	0.862098	26.69
Aug 22	11.8	6.1	38	16.7415	1.21782	43.3827
Aug 22	11	6.8	46	14.6296	1.14137	38.2148
Aug 22	12	6.2	46	19.3011	1.41881	50.0756
Aug 22	11.5	6.6	66	22.9568	1.75692	59.8352
Aug 22	13	6.7	38	12.6345	0.976357	32.9674
Aug 22	15	8.7	88.5	13.4396	1.22899	35.7497
Aug 22	9.9	6.2	36	15.1052	1.11037	39.1896
Aug 22	12	7	42	12.2449	0.973341	32.0541
Aug 22	8.4	4.5	18	19.7531	1.18107	50.0519
Aug 22	8.1	4.6	16	16.4379	0.996869	41.7192
Aug 22	8.7	4.8	20	18.0845	1.12722	46.0424
Sep 22	13.1	7.6	60.6	13.8049	1.15707	36.3573
Sep 22	14.1	7.6	60.5	13.7821	1.15516	36.2973
Sep 22	15.4	7.8	64.1	13.5075	1.15126	35.6423
Sep 22	12.1	6.4	39.1	14.9155	1.11909	38.7879
Sep 22	11.3	6.2	35	14.6856	1.07953	38.101
Sep 22	11.8	5.8	30.8	15.7858	1.11158	40.7545
Sep 22	10.4	6	26.1	12.0833	0.86966	31.2738
Sep 22	12.1	5.5	22.1	13.2832	0.903883	34.1596
Sep 22	10.2	5.4	20.4	12.9553	0.871206	33.2714
Sep 22	15.2	8.1	68	12.7954	1.11742	33.8574
Sep 22	13.4	7.6	58	13.2126	1.10743	34.7974
Sep 22	10.9	6.2	30	12.5877	0.925309	32.658
Sep 22	10.8	5.6	22	12.5273	0.862402	32.2585
Sep 22	9.1	5.4	14	8.89092	0.597886	22.8333
Oct 22	10.5	6.8	44	13.9935	1.09175	36.5532
Oct 22	10.4	6.4	38	14.4958	1.0876	37.6967
Oct 22	8.5	5.5	28	16.8295	1.14519	43.2792
Oct 22	9.6	6.4	28	10.6812	0.801392	27.7765
Oct 22	9.1	6	28	12.963	0.932968	33.5504
Oct 22	9.3	5.9	30	14.6071	1.03998	37.7591
Oct 22	9.8	5.8	22	11.2756	0.793985	29.1104
Oct 22	8.8	5.5	26	15.6273	1.06339	40.1878
Oct 22	8.9	5.2	30	21.3359	1.40029	54.6418
Oct 22	9.8	5.7	20	10.7995	0.751988	27.8457
Oct 22	8.4	5.1	24	18.0926	1.17266	46.2693
Oct 22	8.7	5.1	22	16.5849	1.07494	42.4135
Oct 22	8.4	5.3	16	10.7471	0.714056	27.5623
Oct 22	8.1	5.3	14	9.40374	0.624799	24.117
Oct 22	8.4	5.2	14	9.95676	0.653471	25.4995
Oct 22	8.7	4.7	18	17.3372	1.06608	44.0714
Oct 22	7.5	4.7	16	15.4108	0.947627	39.1746
Oct 22	7.6	4.6	16	16.4379	0.996869	41.7192
Oct 22	8	4.4	16	18.7829	1.10691	47.5148
Oct 22	7.1	4.4	16	18.7829	1.10691	47.5148
Oct 22	7.4	4.5	14	15.3635	0.918608	38.9293
Nov 22	11.4	6.6	40	13.9132	1.0648	36.2638
Nov 22	13.3	7.1	50	13.97	1.12066	36.6081
Nov 22	11.3	6.8	38	12.0853	0.942873	31.5687
Nov 22	10.8	6.7	52	17.2894	1.33607	45.1133
Nov 22	9.3	5.4	22	13.9714	0.939536	35.8809
Nov 22	12.1	6.6	42	14.6089	1.11804	38.0769
Nov 22	11.2	6.4	34	12.97	0.973119	33.7286
Nov 22	11.5	6.3	40	15.997	1.18811	41.5522
Nov 22	10.3	6.1	28	12.3358	0.897341	31.9662
Nov 22	9.1	4.8	14	12.6591	0.789057	32.2297
Nov 22	10.5	5.6	36	20.4993	1.4112	52.7866
Nov 22	9.4	4.4	18	21.1307	1.24527	53.4541
Nov 22	8.1	4.6	16	16.4379	0.996869	41.7192
Nov 22	7.1	3.7	12	23.6906	1.24861	59.1693
Dec 22	16.4	8.8	66	9.68492	0.892194	25.7839
Dec 22	12.2	6.3	46	18.3965	1.36633	47.785
Dec 22	12.3	6.6	32	11.1306	0.851841	29.011
Dec 22	12.1	6.2	26	10.9093	0.801934	28.3036
Dec 22	12.2	5.9	26	12.6595	0.901313	32.7245
Dec 22	12.1	5.8	20	10.2505	0.721804	26.464
Dec 22	11.8	6.1	20	8.81131	0.640958	22.833
Dec 22	12.3	6	22	10.1852	0.733047	26.3611
Dec 22	10.5	4.5	12	13.1687	0.787378	33.368
Dec 22	11.2	5.1	18	13.5694	0.879498	34.702
Dec 22	9.8	5.4	32	20.3221	1.3666	52.1904
Dec 22	9.6	4.3	22	27.6705	1.60669	69.8792
Dec 22	9.7	4.8	20	18.0845	1.12722	46.0424
Dec 22	6.7	3.5	10	23.3236	1.18602	58.0147
Dec 22	8.5	4	12	18.75	1.03914	47.0996
Jan 23	16.1	9.4	78	9.39098	0.902685	25.1232
Jan 23	14.1	8.3	58	10.1436	0.899878	26.889
Jan 23	17.1	9.5	78	9.09754	0.880462	24.3571
Jan 23	15.4	9.6	78	8.81619	0.859011	23.6221
Jan 23	15.5	10.1	99.9	9.6962	0.976182	26.0774
Jan 23	14.1	8.5	57.3	9.33035	0.840529	24.7765
Jan 23	15.1	8.4	57.8	9.75192	0.871831	25.8734
Jan 23	13.3	7.5	46.4	10.9985	0.914019	28.9381
Jan 23	13.5	7.7	48.2	10.5578	0.892406	27.8326
Jan 23	12.2	7.4	47.1	11.6232	0.957612	30.5515
Jan 23	15.5	8.1	50	9.40838	0.821633	24.8951
Jan 23	9.7	4.8	14	12.6591	0.789057	32.2297
Feb 23	11.1	6.4	38	14.4958	1.0876	37.6967
Feb 23	12.3	7.3	50	12.8529	1.04968	33.7499
Feb 23	11.3	7.8	54	11.3792	0.96986	30.0263
Feb 23	11.2	7	48	13.9942	1.11239	36.6332
Feb 23	11.6	7.5	54	12.8	1.06373	33.678
Feb 23	12.1	7.2	54	14.4676	1.17109	37.9512
Feb 23	12.8	7.6	54	12.3014	1.03105	32.3976
Feb 23	11.3	6.7	44	14.6295	1.13052	38.1728
Feb 23	14.2	7.5	48	11.3778	0.945537	29.936
Feb 23	11.5	5.8	24	12.3006	0.866165	31.7567
Mar 23	12.1	7.7	54	11.8283	0.99979	31.1817
Mar 23	11.8	6.8	36	11.4492	0.893248	29.9072
Mar 23	14.1	6.2	28	11.7485	0.863622	30.4808
Mar 23	11.7	6.1	30	13.217	0.961437	34.2495
Mar 23	9.1	5.2	18	12.8015	0.840177	32.7851
Mar 23	14.9	8.4	78	13.16	1.17652	34.9157
Mar 23	10.5	5.6	20	11.3885	0.784002	29.3259
Mar 23	9.1	5.1	20	15.0772	0.977221	38.5577
Mar 23	9.8	4.9	14	11.8998	0.751649	30.3425
Apr 23	17.1	8.7	64	9.71901	0.888764	25.8529
Apr 23	11.5	6.3	34	13.5974	1.0099	35.3194
Apr 23	8.2	5.4	18	11.4312	0.768711	29.3571
Apr 23	7.1	5.1	14	10.554	0.684054	26.9904
Apr 23	8.2	4.8	12	10.8507	0.676335	27.6254
Apr 23	9.2	5.5	24	14.4252	0.981592	37.0964
Apr 23	11.9	6.2	30	12.5877	0.925309	32.658
Apr 23	9.6	5.5	22	13.2231	0.899793	34.0051
Apr 23	12.1	6.6	50	17.3915	1.331	45.3297
Apr 23	8.6	5.5	18	10.8189	0.736194	27.8223
Apr 23	9.1	5.6	22	12.5273	0.862402	32.2585
Apr 23	8.8	5.4	22	13.9714	0.939536	35.8809
Apr 23	7.8	5.1	16	12.0617	0.781776	30.8462
Apr 23	8.6	4.8	12	10.8507	0.676335	27.6254
Apr 23	12.3	6.4	42	16.0217	1.20209	41.6648
Apr 23	7.1	3.9	10	16.858	0.919161	42.268
Apr 23	7.4	4.4	12	14.0872	0.830181	35.6361
Apr 23	8	4	12	18.75	1.03914	47.0996
Apr 23	11	5.8	24	12.3006	0.866165	31.7567
Apr 23	8.5	4.6	14	14.3832	0.87226	36.5043
May 23	14	7.5	76	18.0148	1.4971	47.3986
May 23	10	6	38	17.5926	1.26617	45.5327
May 23	12.3	5.7	32	17.2793	1.20318	44.5531
May 23	8.2	5.2	16	11.3792	0.746824	29.1423
May 23	9.5	5	22	17.6	1.12627	44.9439
May 23	8	4.2	12	16.197	0.926321	40.833
May 23	9.5	4.7	18	17.3372	1.06608	44.0714
May 23	7	4.3	12	15.093	0.876376	38.1159
May 23	6.8	3.7	9.5	18.7551	0.988482	46.8424
May 23	6.1	3.2	8	24.4141	1.1718	60.3273

## Sheet: Female
Month	Total length	DML	Body Weight	KF	KR	WR	GSI
Jul 22	14.5	8	70	13.6719	1.18394	118.394	4.31429
Jul 22	8.6	5	24	19.2	0.997103	99.7103	8.58333
Aug 22	11	7	48	13.9942	1.04799	104.799	6.44444
Aug 22	13	6	38	17.5926	1.11406	111.406	0.208333
Aug 22	12	6.7	42	13.9645	0.997105	99.7105	3.05556
Aug 22	11.2	6.7	36	11.9696	0.854662	85.4662	2.02273
Aug 22	12.5	7.8	44	9.2719	0.781102	78.1102	2.79167
Aug 22	12.3	6.1	48	21.1471	1.36346	136.346	1.70263
Aug 22	11	6.8	46	14.6296	1.06157	106.157	3.04348
Aug 22	11.5	6.2	66	27.6929	1.81736	181.736	6.33261
Aug 22	11	6.6	36	12.5219	0.879593	87.9593	3.51053
Aug 22	15	6.7	88.5	29.4252	2.10104	210.104	3.9548
Aug 22	9.9	8.7	36	5.46695	0.518653	51.8653	10.8333
Aug 22	11.8	6.2	38	15.9444	1.04636	104.636	2.85714
Aug 22	12	7	46	13.4111	1.00433	100.433	5.44554
Sep 22	13.1	7.6	60.6	13.8049	1.13057	113.057	4.13223
Sep 22	14.1	7.6	60.5	13.7821	1.12871	112.871	5.0858
Sep 22	15.4	7.8	64.1	13.5075	1.13792	113.792	9.20716
Sep 22	12.1	6.4	39.1	14.9155	1.01323	101.323	13.1429
Sep 22	11.3	8.1	35	6.58587	0.578074	57.8074	12.013
Sep 22	11.8	7.6	30.8	7.01633	0.574614	57.4614	14.5594
Sep 22	10.4	6.2	26.1	10.9513	0.718683	71.8683	15.3846
Sep 22	12.1	6.2	22.1	9.27293	0.60854	60.854	5.73529
Sep 22	15.2	5.6	68	38.7208	2.27472	227.472	8.96552
Sep 22	13.4	5.5	58	34.861	2.00821	200.821	8.66667
Sep 22	10.9	5.8	30	15.3758	0.938426	93.8426	7.27273
Sep 22	10.8	6	22	10.1852	0.644984	64.4984	8.40909
Oct 22	10.4	6.4	38	14.4958	0.984728	98.4728	3
Oct 22	9.6	6.4	28	10.6812	0.725589	72.5589	9.60714
Oct 22	8.8	5.5	26	15.6273	0.900233	90.0233	4.71429
Oct 22	10.5	6.8	44	13.9935	1.01541	101.541	8.53571
Oct 22	8.9	5.2	30	21.3359	1.15633	115.633	5.86667
Oct 22	8.5	5.5	28	16.8295	0.969482	96.9482	6.95455
Oct 22	9.1	6	28	12.963	0.820889	82.0889	5.19231
Oct 22	9.3	5.9	30	14.6071	0.908248	90.8248	4.83333
Oct 22	9.8	5.8	22	11.2756	0.688179	68.8179	3
Nov 22	11.2	6.4	34	12.97	0.881072	88.1072	2.2
Nov 22	13.3	7.1	50	13.97	1.06245	106.245	8.65385
Nov 22	11.4	6.6	40	13.9132	0.977326	97.7326	5.83333
Nov 22	12.1	6.6	42	14.6089	1.02619	102.619	7.91176
Nov 22	10.8	6.7	52	17.2894	1.23451	123.451	6.525
Nov 22	11.5	6.3	40	15.997	1.06824	106.824	7.92857
Nov 22	10.3	6.1	28	12.3358	0.79535	79.535	9.13889
Nov 22	10.5	5.6	36	20.4993	1.20426	120.426	9.28788
Dec 22	11.8	6.1	20	8.81131	0.568107	56.8107	7.375
Dec 22	12.3	6	22	10.1852	0.644984	64.4984	8.07692
Dec 22	16.4	8.8	66	9.68492	0.93031	93.031	7.30769
Dec 22	12.3	6.6	32	11.1306	0.781861	78.1861	8.5
Dec 22	12.1	6.2	26	10.9093	0.71593	71.593	8.63636
Dec 22	12.2	5.9	26	12.6595	0.787148	78.7148	6.1875
Dec 22	9.8	5.4	32	20.3221	1.14754	114.754	4.36364
Dec 22	9.6	4.3	22	27.6705	1.21954	121.954	6.80681
Jan 23	15.5	10.1	99.9	9.6962	1.08201	108.201	8.34206
Jan 23	14.1	8.5	57.3	9.33035	0.863062	86.3062	10.7112
Jan 23	13.3	7.5	46.4	10.9985	0.887856	88.7856	13.2696
Jan 23	12.2	7.4	47.1	11.6232	0.924682	92.4682	12.3684
Feb 23	11.6	7.5	54	12.8	1.03328	103.328	5
Feb 23	12.1	7.2	54	14.4676	1.11717	111.717	6.66667
Feb 23	12.8	7.6	54	12.3014	1.00744	100.744	8.58333
Feb 23	11.1	6.4	38	14.4958	0.984728	98.4728	10.1852
Feb 23	11.3	6.7	44	14.6295	1.04459	104.459	9.07407
Feb 23	11.2	7	48	13.9942	1.04799	104.799	9.62963
Feb 23	12.3	7.3	50	12.8529	1.00749	100.749	10.6818
Feb 23	11.3	7.8	54	11.3792	0.958625	95.8625	0.851852
Mar 23	12.1	7.7	54	11.8283	0.982571	98.2571	13.2436
Mar 23	14.9	8.4	78	13.16	1.20174	120.174	6.41176
Apr 23	11.5	6.3	34	13.5974	0.908007	90.8007	2.92857
Apr 23	12.1	6.6	50	17.3915	1.22166	122.166	1.90909
Apr 23	7.1	5.1	14	10.554	0.560031	56.0031	9.6
Apr 23	9.6	5.5	22	13.2231	0.761736	76.1736	1.5
Apr 23	12.3	6.4	42	16.0217	1.08838	108.838	12.4762
May 23	9.5	5	22	17.6	0.914011	91.4011	3.68421
May 23	6.1	3.2	8	24.4141	0.780229	78.0229	12.3263
May 23	14	7.5	76	18.0148	1.45425	145.425	7.25
May 23	9.5	4.7	18	17.3372	0.841751	84.1751	3.36364
May 23	10	6	38	17.5926	1.11406	111.406	4.72222
May 23	12.3	5.7	32	17.2793	1.03483	103.483	0.625

## Sheet: Male
Month	Total length	DML	Body Weight	KF	KR	WR	GSI
Jul 22	12.1	5.5	20	12.021	0.903465	90.3465	0.925
Jul 22	7.5	4.2	14	18.8964	1.12032	112.032	1.14286
Jul 22	8.2	4.1	18	26.1169	1.51593	151.593	0.944444
Jul 22	9.5	4.6	16	16.4379	1.05574	105.574	1.125
Jul 22	7.5	4	10	15.625	0.887454	88.7454	1.9
Jul 22	7.6	3.5	12	27.9883	1.4135	141.35	0.75
Aug 22	8.4	4.5	18	19.7531	1.24438	124.438	1.77778
Aug 22	8.1	4.6	16	16.4379	1.05574	105.574	1.375
Aug 22	8.7	4.8	20	18.0845	1.2058	120.58	1.75
Sep 22	10.2	5.4	20.4	12.9553	0.958097	95.8097	0.441176
Sep 22	9.1	5.4	14	8.89092	0.657517	65.7517	0.5
Oct 22	8.4	5.1	24	18.0926	1.27241	127.241	1.16667
Oct 22	8.7	5.1	22	16.5849	1.16638	116.638	2.04545
Oct 22	8.4	5.3	16	10.7471	0.781831	78.1831	1.375
Oct 22	8.1	5.3	14	9.40374	0.684102	68.4102	1.92857
Oct 22	8.4	5.2	14	9.95676	0.712299	71.2299	1.64286
Oct 22	9.8	5.7	20	10.7995	0.837565	83.7565	1.05
Oct 22	8.7	4.7	18	17.3372	1.13477	113.477	1.38889
Oct 22	7.5	4.7	16	15.4108	1.00868	100.868	1.25
Oct 22	7.6	4.6	16	16.4379	1.05574	105.574	1.375
Oct 22	8	4.4	16	18.7829	1.1601	116.01	1.75
Oct 22	7.1	4.4	16	18.7829	1.1601	116.01	1.375
Oct 22	7.4	4.5	14	15.3635	0.967848	96.7848	1.57143
Nov 22	9.3	5.4	22	13.9714	1.03324	103.324	3.59091
Nov 22	9.1	4.8	14	12.6591	0.844061	84.4061	3.64286
Nov 22	11.3	6.8	38	12.0853	1.09465	109.465	0.921053
Nov 22	9.4	4.4	18	21.1307	1.30511	130.511	1.88889
Nov 22	8.1	4.6	16	16.4379	1.05574	105.574	1.4375
Nov 22	7.1	3.7	12	23.6906	1.25638	125.638	1.16667
Dec 22	12.2	6.3	46	18.3965	1.55804	155.804	0.73913
Dec 22	12.1	5.8	20	10.2505	0.80724	80.724	1.55
Dec 22	10.5	4.5	12	13.1687	0.829584	82.9584	2.41667
Dec 22	11.2	5.1	18	13.5694	0.954309	95.4309	2.27778
Dec 22	9.7	4.8	20	18.0845	1.2058	120.58	1.25
Dec 22	6.7	3.5	10	23.3236	1.17792	117.792	1.3
Dec 22	8.5	4	12	18.75	1.06494	106.494	1.16667
Jan 23	13.5	7.7	48.2	10.5578	1.06677	106.677	4.27386
Jan 23	17.1	9.5	78	9.09754	1.10577	110.577	2.82051
Jan 23	15.4	9.6	78	8.81619	1.08149	108.149	3.16667
Jan 23	15.1	8.4	57.8	9.75192	1.06371	106.371	5.10381
Jan 23	16.1	9.4	78	9.39098	1.13086	113.086	2.57692
Jan 23	14.1	8.3	58	10.1436	1.09484	109.484	2.68966
Jan 23	15.5	8.1	50	9.40838	0.993931	99.3931	1.06
Jan 23	9.7	4.8	14	12.6591	0.844061	84.4061	1.5
Feb 23	14.2	7.5	48	11.3778	1.12331	112.331	1
Feb 23	11.5	5.8	24	12.3006	0.968688	96.8688	1.29167
Mar 23	9.1	5.2	18	12.8015	0.915813	91.5813	2.27778
Mar 23	9.1	5.1	20	15.0772	1.06034	106.034	1.75
Mar 23	9.8	4.9	14	11.8998	0.807952	80.7952	2.57143
Mar 23	11.8	6.8	36	11.4492	1.03703	103.703	1.33333
Mar 23	11.7	6.1	30	13.217	1.08806	108.806	1.66667
Mar 23	10.5	5.6	20	11.3885	0.869597	86.9597	2.6
Mar 23	14.1	6.2	28	11.7485	0.981103	98.1103	0.892857
Apr 23	8.2	4.8	12	10.8507	0.723481	72.3481	8.08333
Apr 23	9.2	5.5	24	14.4252	1.08416	108.416	1.54167
Apr 23	9.1	5.6	22	12.5273	0.956557	95.6557	1.27273
Apr 23	8.8	5.4	22	13.9714	1.03324	103.324	0.409091
Apr 23	7.8	5.1	16	12.0617	0.848275	84.8275	3.375
Apr 23	17.1	8.7	64	9.71901	1.09335	109.335	0.578125
Apr 23	11.9	6.2	30	12.5877	1.05118	105.118	0.0833333
Apr 23	8.2	5.4	18	11.4312	0.84538	84.538	1.5
Apr 23	8.6	5.5	18	10.8189	0.813119	81.3119	0.111111
Apr 23	8.6	4.8	12	10.8507	0.723481	72.3481	1.5
Apr 23	7.1	3.9	10	16.858	0.936399	93.6399	1.8
Apr 23	7.4	4.4	12	14.0872	0.870073	87.0073	1.41667
Apr 23	8	4	12	18.75	1.06494	106.494	1.75
Apr 23	11	5.8	24	12.3006	0.968688	96.8688	1.91667
Apr 23	8.5	4.6	14	14.3832	0.923777	92.3777	2.07143
May 23	8	4.2	12	16.197	0.960276	96.0276	7.5
May 23	6.8	3.7	9.5	18.7551	0.994636	99.4636	3.68421
May 23	7	4.3	12	15.093	0.913539	91.3539	2.66667
May 23	8.2	5.2	16	11.3792	0.814056	81.4056	0.125

## Sheet: Monthly Maturation stages
Female (n=77) gonad maturation stage percentage
	Jul-22	Aug-22	Sep-22	Octo 22	Nov -22	Dec-22	Jan-23	Feb-23	Mar-23	Apr-23	May-23
Immature	1	3	1	3	1	3	0	2	0	1	2
Maturing	0	1	2	2	2	1	1	3	0	2	0
Mature	1	5	6	2	1	2	1	1	2	1	2
Spawning	0	1	2	0	1	0	0	2	0	0	1
Spent	0	2	2	2	3	2	2	0	0	1	1
Male (n=72) gonad maturation stage percentage
	Jul-22	Aug-22	Sep-22	Octo 22	Nov -22	Dec-22	Jan-23	Feb-23	Mar-23	Apr-23	May-23
Immature	5	1	2	10	4	7	2	0	3	10	2
Maturing	0	2	0	1	1	0	3	1	1	2	0
Mature	0	0	0	1	1	0	3	1	3	3	2
Spawning	1	0	0	0	0	0	0	0	0	0	0
Female (n=77) gonad maturation stage percentage
	Jul-22	Aug-22	Sep-22	Octo 22	Nov -22	Dec-22	Jan-23	Feb-23	Mar-23	Apr-23	May-23
Immature	1	3	1	3	1	3	0	2	0	1	2
Maturing	0	1	2	2	2	1	1	3	0	2	0
Mature	1	5	6	2	1	2	1	1	2	1	2
Spawning	0	1	2	0	1	0	0	2	0	0	1
Spent	0	2	2	2	3	2	2	0	0	1	1

## Sheet: DML vs Maturation stages
Female
Stages	3-3.99	4-4.99	5-5.99	6-6.99	7-7.99	8-8.99	9-9.99	10.1-11
Immature	1	2	3	7	2	0	0	0
Maturing	0	0	5	6	1	1	0	0
Mature	0	1	2	8	9	4	0	1
Spawning	0	0	2	3	1	1	0	0
Spent	0	0	5	8	4	0	0	0
Male
Stages	3-3.99	4-4.99	5-5.99	6-6.99	7-7.99	8-8.99	9-9.99	10.1-11
Immature	5	19	16	5	0	1	0	0
Maturing	0	5	3	0	1	1	1	0
Mature	0	4	3	1	1	2	2	0
Spawning	0	0	1	0	0	0	0	0
